# Supplementary material for: Synthesis and Characterization of 2D-WS2 Incorporated Polyaniline Nanocomposites as Photo Catalyst for Methylene Blue Degradation
Source: Nanomaterials (Basel). 2022 Jun 17;12(12):2090. doi: 10.3390/nano12122090 (PMC9254741; doi:10.3390/nano12122090)
Supplement: Supplementary file 1 [file nanomaterials-12-02090-s001.zip]

Archive with 1 entries (1 files):
- nanomaterials-1735647-supplementary.pdf
